# Supplementary material for: Human brucellosis in pregnancy in western Uganda: High seroprevalence and health risk factors identified in a cross-sectional study
Source: PLoS Negl Trop Dis. 2026 Mar 20;20(3):e0014123. doi: 10.1371/journal.pntd.0014123 (PMC13016472; doi:10.1371/journal.pntd.0014123)
Supplement: S1 Data — (XLSX) [file pntd.0014123.s001.xlsx]

## Sheet: Dr vena edddite
SN	Age	Religion	Tribe	Level of education	Marital status	Place of residence	Occupation	Income	Taking Raw half cooked meals	Interaction with animal manure	Rearing cattle, sheep and goat	Gravidity	Parity	WOA	Hx of abortion stillbirth or preterm labour	Specify	HIV Positive	Brucella results	Brucella results corfim
1-AC	3	1	2	2	2	1	1	1	3	2	3	2	6+1	15	1	abortion	2	2	2
2-BS	2	1	1	4	2	1	3	2	3	2	2	2	0+1	37.5	1	abortion	1	2	2
3-NJ	3	1	1	3	2	1	1	1	3	2	3	2	2	25	2		2	2	2
4-KA	3	1	1	3	2	1	1	1	3	2	3	2	4	34.4	2		2	2	2
5-AS	2	1	1	5	2	2	1	1	2	2	2	2	1	37	2		2	2	2
6-NS	2	1	1	3	2	1	1	1	3	2	3	3	0	31	2		2	2	2
7-NA	2	2	2	4	2	1	2	2	3	2	3	2	3	29.5	2		2	2	2
8-TR	2	1	1	2	2	1	1	1	2	1	3	2	2	26.5	2		2	2	2
9-NI	2	1	1	4	2	1	3	2	3	2	2	3	0	12	2		2	2	2
10-AS	2	1	1	2	2	1	1	1	3	2	2	2	1	27.4	1	abortion	2	2	2
11-IS	2	2	1	4	2	1	1	2	2	2	3	2	2	24.4	2		2	2	2
12-TR	2	1	1	5	2	2	2	1	3	1	2	3	0	22.1	2		2	2	2
13-KP	3	1	1	4	2	2	3	2	3	2	2	2	2	24.4	2		2	2	2
14-AS	2	1	1	5	2	2	1	2	3	2	2	3	0	23.3	2		2	2	2
15-ND	2	1	1	5	2	2	3	2	3	2	2	2	1	24.5	2		2	2	2
16-NQ	2	1	1	5	2	2	1	1	2	1	2	2	1+1	27	1	abortion	2	2	2
17-AP	2	1	1	3	2	1	1	1	2	2	3	2	2	17	2		2	2	2
18-OS	2	2	1	5	1	2	1	2	2	1	2	3	0	21	2		2	1	1
19-TG	4	1	1	5	2	1	1	1	2	2	3	2	6	16	2		2	2	2
20-NJ	3	1	2	3	2	1	1	1	3	1	3	2	1+1	22	1	abortion	2	2	2
21-NC	3	1	1	2	2	2	1	1	3	1	2	3	0	24	2		2	1	1
22-KA	3	1	1	3	2	1	2	1	3	2	2	2	2+1	26	1	abortion	2	2	2
23-AJ	2	1	1	3	2	2	1	2	3	2	2	2	1	29	1	abortion	2	2	2
24-KS	2	1	1	4	2	2	3	2	3	2	2	2	1	35.2	2		2	2	2
25-AR	2	1	1	3	2	2	1	2	3	2	3	2	3	17	2		2	2	2
26-AJ	3	1	1	2	2	2	1	1	2	2	2	2	4+5	17	1	preterm	2	2	2
27-NA	2	1	1	3	1	1	1	1	3	2	2	2	1	35.1	2		2	2	2
29-NB	3	1	1	4	2	2	1	2	2	2	2	2	0	10.2	1	abortion	2	2	2
29-NS	3	1	1	3	2	1	1	2	3	2	2	2	3	31.1	2		2	2	2
30-NS	3	1	1	5	2	2	3	2	3	2	2	2	2	20.1	2		2	2	2
31-NF	3	1	1	2	2	1	1	1	2	2	2	2	4	30	2		1	2	2
32-KH	2	1	1	5	2	2	1	1	2	2	2	2	1	22	2		2	1	1
33-AG	3	1	1	3	2	2	3	1	2	2	2	2	3	6.5	2		2	2	2
34-KW	3	1	1	3	2	1	1	2	3	2	2	2	3	32	2		2	2	2
35-AJ	3	1	1	2	2	2	3	1	2	2	2	2	4+5	17.5	2		2	1	1
36-TM	2	1	1	2	2	2	1	1	2	2	3	2	2	10.2	2		2	2	2
37-TA	3	1	1	2	2	1	1	1	2	1	3	2	4	28	2		2	1	1
38-NS	2	1	1	3	2	1	1	1	3	2	2	3	0	31.1	2		2	2	2
39-AS	2	1	1	4	2	2	3	2	3	2	2	3	0	39.2	2		2	2	2
40-KE	3	1	1	2	2	2	1	2	2	2	2	2	4	37.1	2		1	1	1
41-AG	2	2	2	3	2	2	2	1	2	2	2	2	2+1	36.5	1	abortion	2	2	2
42-NM	3	1	1	5	2	2	3	2	2	2	2	2	3+1	28	1	abortion	2	2	2
43-KC	3	1	1	4	2	2	3	2	3	2	2	2	1+1	34	2		2	2	2
44-AE	3	1	1	3	2	2	3	2	2	1	2	2	4	26.2	1		2	1	1
45-KV	2	1	1	4	2	1	3	1	2	2	2	2	2	27	1	Stillbirth	2	2	2
46-bm	2	1	1	3	2	1	1	1	3	1	3	2	1	32.5	2		2	2	2
47-NP	2	1	1	3	2	1	3	1	2	2	3	2	3	16.2	2		2	2	2
48-KM	2	1	1	4	1	2	3	2	3	2	2	3	0	18	2		2	2	2
49-AE	3	1	1	4	2	2	3	2	3	2	3	2	4	14.3	1	preterm	2	2	2
50-AS	2	1	1	3	2	1	1	2	2	2	3	2	1	29	2		2	2	2
51-KY	3	1	1	3	2	1	1	2	2	1	2	2	4	28	2		2	1	1
52-AM	3	1	2	5	2	2	3	2	2	2	2	2	2	16	2		2	2	2
53-OJ	2	1	1	4	2	2	3	2	3	2	2	3	0	20	2		2	2	2
54-NJ	2	1	1	2	2	1	1	1	2	2	3	2	1	30	1		1	1	1
55-KS	2	1	1	3	2	1	1	2	2	1	3	3	0	12	2		2	2	2
56-TM	2	1	1	3	2	1	2	1	3	2	3	2	3	12	2		2	2	2
57-NA	2	1	1	5	2	1	1	2	3	2	2	3	0	16	2		2	2	2
58-AA	2	1	1	5	2	2	1	2	2	2	2	2	1	16	2		2	2	2
59-MM	3	1	1	3	2	2	1	1	2	2	3	2	2	8	2		2	2	2
60-NP	2	1	1	5	2	1	1	2	3	2	2	2	2	28	2		2	2	2
61-TB	2	1	1	2	2	1	1	1	3	2	3	2	1	20	2		2	2	2
62-AT	2	1	1	4	2	2	2	1	2	2	2	2	1	32	2		2	2	2
63-AM	2	1	1	3	2	2	1	1	3	2	3	2	1	5	2		2	2	2
64-NB	3	1	1	4	2	2	3	2	3	2	3	2	2	20	2		2	2	2
65-TD	2	1	1	3	2	2	2	1	2	2	2	2	3	20	2		2	2	2
66-TE	3	1	1	4	2	2	3	2	3	2	2	3	0	28	2		1	2	2
67-AS	3	1	1	2	2	2	3	2	2	1	3	2	2	20	2		2	2	2
68-JM	2	1	1	4	2	2	1	2	3	2	2	2	2	34	2		2	2	2
69-KS	2	1	1	3	2	1	2	2	2	1	3	2	2	32	2		2	2	2
70-AH	3	1	1	5	2	1	2	1	3	2	3	2	3	32	2		2	2	2
71-KT	2	1	1	3	2	1	1	1	2	2	3	2	1	35	1	preterm	2	2	2
72-NV	2	1	1	2	2	2	2	1	3	2	3	3	0	29	2		2	2	2
73-NJ	2	1	1	5	2	2	3	2	3	1	3	2	0	39	1	preterm	2	2	2
74-GN	2	1	1	2	2	2	1	2	3	2	2	2	2	9	2		1	2	2
75-KL	2	2	2	3	2	2	1	2	2	2	2	2	1	18	2		2	2	2
76-MF	3	1	1	3	2	2	1	2	3	2	2	2	3	9.6	2		2	2	2
77-NM	2	2	1	4	2	2	1	2	2	2	2	2	4	9.2	2		2	2	2
78-NS	3	1	1	4	2	2	3	2	3	2	2	2	1	29.3	2		1	2	2
79-TA	3	1	1	4	2	2	1	1	3	2	2	2	3+1	29.3	1	abortion	2	2	2
80-KL	3	1	1	4	2	1	3	2	2	2	3	2	2+1	29.5	1	abortion	2	2	2
81-AC	2	1	1	3	2	2	1	1	2	2	2	2	0+2	15.3	1	abortion	2	2	2
82-AM	3	1	1	3	2	1	1	1	3	2	2	2	3	39.1	2		1	2	2
83-NA	2	1	1	3	2	1	2	1	2	1	2	2	1	35.6	2		2	2	2
84-NN	2	2	1	3	2	2	2	1	3	2	2	2	1+1	35.5	1	abortion	2	2	2
85-KE	3	1	1	3	2	1	1	1	2	1	2	2	3	26	2		2	2	2
86-KM	3	1	1	3	2	1	1	1	2	1	2	2	5	37.6	2		2	2	2
87-TC	3	1	1	2	2	1	1	1	3	1	3	2	5	18.1	1	abortion	2	2	2
88-KR	3	1	1	2	2	1	1	1	3	1	2	2	5	24.3	2		2	2	2
89-AP	2	1	1	3	2	2	3	2	2	2	2	2	0	27.4	1	abortion	2	2	2
90-TM	3	1	1	2	2	2	2	1	3	2	2	2	2	30	2		2	2	2
91-KS	3	1	1	5	2	1	3	2	2	1	2	2	3	17	2		1	1	1
92-KN	1	2	1	3	1	2	1	1	2	1	2	3	0	27.5	2		2	2	2
93-NR	2	1	1	2	2	1	1	1	3	2	3	2	2	36.5	2		2	2	2
94-AC	3	1	1	4	2	2	1	2	3	2	2	2	2	26.2	1	abortion	2	2	2
95-TH	3	2	1	2	2	1	1	1	3	2	3	2	3+1	25	1	abortion	2	2	2
96-NM	3	2	2	3	2	2	1	2	2	2	3	2	4	23	2		2	2	2
97-KA	2	1	1	2	2	2	1	2	3	2	2	2	1	9	2		2	2	2
98-KZ	2	2	1	2	2	1	1	1	3	2	3	2	1	20.1	1	abortion	2	2	2
99-SN	2	2	2	2	2	2	2	1	2	1	2	2	2+0	33	1	abortion	1	2	2
100-KA	2	2	1	4	2	2	1	1	3	1	3	2	1	19	2		1	2	2
101-PK	2	1	1	2	2	1	1	1	2	1	3	2	2	20	2		2	2	2
102AM	2	1	1	5	2	2	1	2	2	2	3	2	0	28	1	abortion	2	1	1
103-MF	2	1	2	3	2	2	1	2	2	1	3	2	1	26	1	abortion	2	2	2
104-MR	2	2	2	5	2	2	1	1	2	2	2	3	0	25	2		2	2	2
105-AM	3	1	1	3	2	2	1	2	3	1	3	2	1	18.4	1	abortion	2	2	2
106-AD	2	1	1	3	2	2	1	2	2	2	3	2	0	26	1	abortion	2	2	2
107-KP	2	1	1	3	2	2	3	1	3	2	2	3	0	39	2		2	2	2
108-TG	4	1	1	5	2	1	3	2	3	1	2	2	2+3	36	1	abortion	1	1	1
109-AMN	1	1	1	2	2	1	1	1	2	1	3	3	0	31.2	2		2	2	2
110-AJ	3	1	1	3	2	1	1	1	3	2	3	2	2	39	2		2	2	2
111-AB	1	1	1	3	2	1	1	1	2	1	3	3	0	29	2		2	1	1
112-AP	2	1	1	3	2	2	1	2	3	2	2	2	0+2	23	1	abortion	2	2	2
113-KA	2	1	1	3	2	1	2	1	3	2	3	2	3	29	2		2	2	2
114-AJ	2	1	1	3	2	1	1	2	2	2	3	2	2	38	2		1	2	2
115-NS	2	1	1	4	2	2	1	1	3	2	3	2	1	33	2		2	2	2
116-KG	2	1	1	2	2	1	1	2	3	2	2	2	2	25	2		2	2	2
117-NM	3	1	2	5	2	1	3	1	3	2	2	3	0	28.3	2		1	2	2
118-NP	2	1	1	3	2	1	1	1	2	1	3	3	0	13	2		2	2	2
119-NP	2	1	1	4	2	1	1	1	2	2	3	2	1	22	2		2	2	2
120-AS	3	2	1	3	2	1	1	1	2	1	3	2	2	18	2		2	2	2
121-AD	3	1	1	5	2	1	1	2	2	2	2	2	4+1	29	1	abortion	2	1	1
122-KF	2	1	1	3	1	2	1	1	3	2	2	3	0	22	2		2	1	1
123-AN	2	2	1	3	2	2	1	2	2	2	2	2	1	24.5	2		2	2	2
124-NG	3	1	1	3	2	1	1	2	3	1	3	2	3	13	2		2	2	2
125-AD	2	1	1	5	2	2	1	2	2	2	2	3	0	29	2		2	2	2
126-NR	2	1	1	3	2	1	1	1	3	2	3	2	1+1	21	1	abortion	2	2	2
127-NU	2	1	1	3	2	1	1	1	2	1	3	3	0	36.3	2		2	2	2
128-KA	2	1	1	4	2	1	3	2	2	1	3	3	0	39	2		2	2	2
129-AD	2	1	1	5	2	1	1	1	2	2	2	2	2	28	2		2	1	1
130-TP	2	1	1	4	2	2	3	2	3	1	3	2	1+1	28	1	abortion	2	2	2
131-TP	2	1	1	3	2	2	1	1	3	1	3	2	1	29	2		2	2	2
132-KJ	1	1	1	3	2	2	1	1	2	2	3	2	1	22	2		2	1	1
133-TD	4	1	1	2	2	1	1	1	2	1	3	2	2	29	1	abortion	1	2	2
134-TA	2	1	1	2	1	2	1	1	2	2	3	3	0	37	2		2	2	2
135-OS	2	1	1	3	2	1	1	2	3	2	3	2	1	16	2		2	2	2
136-TE	2	1	1	4	2	2	3	2	3	2	3	2	1	20	2		2	2	2
137-KV	2	1	1	5	2	2	1	2	2	2	3	2	1+1	16	1	abortion	2	2	2
138-KN	3	1	1	4	2	2	3	2	3	1	3	2	1+1	19	1	abortion	2	2	2
139-AP	2	2	1	2	2	2	1	1	2	2	3	2	3	21	2		1	2	2
140-TR	2	1	1	3	2	1	1	2	3	2	3	2	2	27	2		2	2	2
141-NS	2	1	1	3	2	2	1	1	2	1	3	2	2	17	2		2	2	2
142-NS	2	1	1	5	2	2	1	1	3	1	2	3	0	16	2		2	1	1
143-AD	3	1	1	3	2	2	1	2	2	2	2	2	3+1	18	1	abortion	2	2	2
144-TA	2	1	1	3	2	2	3	2	3	2	2	2	1	32	2		2	1	1
145-AJ	1	1	1	2	2	1	2	1	2	2	3	2	1	23	2		2	2	2
146-RS	3	1	1	3	2	2	1	2	3	2	2	2	4	23.2	2		2	2	2
147-KA	2	1	1	3	2	2	1	1	2	2	2	2	1	39.6	2		2	2	2
148-AA	3	1	1	2	2	2	1	1	3	2	2	2	4	36	2		1	2	2
149-NZ	2	2	1	5	2	2	2	1	2	2	3	2	2	29	2		2	2	2
150-AJ	2	1	1	3	2	2	2	1	3	2	2	3	0	18	2		2	2	2
151-NF	3	1	1	4	2	1	3	2	2	1	2	2	1	24	2		2	1	1
152-TN	2	1	1	4	2	1	3	2	2	2	3	2	2	39.2	2		2	1	1
153-AH	3	1	1	3	2	2	1	2	2	1	3	2	2	21.1	2		2	2	2
154-KE	3	1	1	5	2	2	1	2	2	2	2	2	5+1	13	1	abortion	2	1	1
155-NM	2	1	1	3	2	1	1	1	2	2	2	2	3	39	2		2	1	1
156-NS	2	2	1	4	2	1	1	2	2	2	3	2	1	12	2		2	2	2
157-NP	2	1	1	4	2	2	1	2	2	1	3	3	0	18	2		2	2	2
158-KM	3	1	1	2	2	1	1	1	3	2	2	2	3	36	2		2	2	2
159-MS	2	2	1	4	2	2	1	1	3	1	3	2	2	13	2		2	2	2
160-AS	2	1	1	3	2	2	1	1	2	2	3	2	1	16	2		2	2	2
161-AB	2	1	1	3	2	2	2	1	2	2	3	2	1	13	2		2	2	2
162-NE	2	1	1	4	2	2	1	1	2	1	3	2	1	29	2		2	2	2
163-NM	2	1	1	3	2	2	1	1	2	2	2	2	1+1	27	1	abortion	2	1	1
164-NC	3	1	1	3	2	1	1	1	2	1	3	2	3+2	33	1	abortion	2	2	2
165-AL	2	1	1	3	2	1	1	1	2	1	3	2	1	34	2		2	2	2
166-AA	2	1	1	4	2	2	3	2	3	2	3	3	0	37	2		2	2	2
167-AP	2	1	1	3	2	2	1	1	3	1	2	3	0	29	2		2	2	2
168-KZ	2	1	1	2	2	1	1	2	3	1	3	2	1	13	2		2	2	2
169-TA	2	1	1	3	2	1	1	1	2	2	2	3	0	33	2		2	2	2
170-NZ	3	2	1	3	2	2	1	2	3	2	3	2	3	29	1	abortion	2	2	2
171-AD	3	1	1	5	2	1	2	2	2	1	2	2	4	19	2		1	1	1
172-AP	2	1	1	4	2	2	3	2	2	2	2	2	1+1	22	1	abortion	2	2	2
173-AS	2	1	1	4	2	2	1	2	3	2	3	2	2	30.2	2		2	2	2
174-OS	2	1	1	3	2	2	3	1	2	2	3	2	1	25	2		2	2	2
175-MN	2	1	1	3	2	1	1	1	3	2	3	2	2	20.1	2		2	2	2
176-TL	2	1	1	3	2	2	1	1	3	2	3	2	1	24	2		2	2	2
177-AM	2	1	1	4	2	2	3	2	3	2	3	3	0	30	2		2	2	2
178-KM	2	1	1	3	2	1	1	1	2	2	3	2	2	9	1	abortion	2	2	2
179-OB	3	1	1	3	2	2	1	1	2	2	3	2	3	19.4	2		1	2	2
180-KR	3	1	1	3	2	1	1	1	3	1	3	2	2	20	2		2	2	2
181-AJ	3	1	1	4	2	2	1	2	2	2	2	3	0	30	2		2	2	2
182-SJ	2	1	1	4	2	1	1	1	3	2	2	2	1	29	2		2	2	2
183-OF	2	1	2	2	2	1	1	1	2	2	2	3	0	2	2		1	2	2
184-NA	3	2	1	2	2	1	1	1	3	1	3	2	2	12	2		1	2	2
185-NP	3	1	1	3	2	1	1	1	2	2	3	2	1	36	2		2	2	2
186-KN	3	1	1	3	2	1	1	2	2	1	2	2	4	21	2		2	2	2
187-BJ	2	2	1	4	2	2	3	2	2	1	3	2	2	35.4	2		2	2	2
188-NE	3	1	1	4	2	2	1	1	2	1	3	2	3	35	2		2	1	1
189-AP	2	1	1	2	2	2	1	1	3	1	3	3	0	29.5	2		2	2	2
190-TN	2	2	1	4	2	2	1	2	2	2	2	3	0	9	2		2	2	2
191-NM	2	1	1	4	2	2	1	1	2	2	2	2	1	10	2		2	2	2
192-NA	3	1	1	4	2	1	2	1	3	1	3	2	4	21	2		2	2	2
193-MR	2	1	1	4	2	1	1	2	3	1	3	2	1+1	13	1	abortion	2	2	2
194-BA	2	1	2	4	2	1	3	1	2	2	2	2	1	32	1	abortion	2	2	2
195-AS	2	1	1	2	2	2	1	1	2	2	3	2	1	28	2		2	2	2
196-KE	2	1	1	2	2	1	1	1	2	1	3	2	3+1	38	1	abortion	2	2	2
197-NC	2	1	1	5	2	2	1	2	3	2	2	2	2	25	2		1	2	2
198-NP	3	1	1	5	2	1	1	1	3	1	3	2	4	21.2	1	abortion	2	2	2
199-TR	2	1	1	4	2	2	1	2	2	1	3	2	2+1	39	1	abortion	2	2	2
200-NP	2	1	1	3	2	2	3	1	2	1	3	3	0	13	2		2	2	2
201-AB	2	1	1	5	2	2	1	2	2	1	2	2	0+1	6	1	abortion	2	1	1
202-MR	2	2	1	4	2	2	1	1	2	1	3	2	1	22	2		2	1	1
203-TP	2	1	1	2	2	1	1	1	3	1	3	2	2	25	2		2	2	2
204-AM	2	1	1	2	2	2	2	1	2	1	2	2	2	21	2		2	1	1
205-TA	2	1	1	2	2	1	1	1	2	1	3	2	1	36	1	abortion	2	2	2
206-KS	3	1	1	4	2	1	3	2	3	1	2	2	2	24	2		2	2	2
207-TJ	2	2	1	3	2	1	1	1	3	1	3	2	2	39	2		2	2	2
